# Supplementary material for: Measuring adaptive expertise and adaptive performance in (becoming) healthcare professionals: a scoping review of measurement instruments
Source: Adv Health Sci Educ Theory Pract. 2025 Jan 30;30(5):1665–91. doi: 10.1007/s10459-025-10413-y (PMC12572040; doi:10.1007/s10459-025-10413-y)
Supplement: Supplementary file 1 — Supplementary file1 (XLSX 15 KB) [file 10459_2025_10413_MOESM1_ESM.xlsx]

## Sheet: !!! Bijlage Supplementary file
Instruments and their subscales	Themes adaptive adaptive performance								Themes adaptive expertise
	Handling emergencies or crisis situation	Handling work stress	Solving problems creatively	Dealing with uncertain and unpredictable work situations	Learning work tasks, technologies and procedures	Demonstrating interpersonal and cultural adaptability (multiple perspectives)	Demonstrating physical oriented adaptability		Epistemology / epistemic orientation	Innovative skills	Domain specific skills	Flexibility	Metacognition	Goals and beliefs
Job Adaptability Inventory (JAI) (2000)
Handling emergencies or crisis situations	x
Handling work stress		x
Solving problems creatively			x
Dealing with uncertain and unpredictable work situations				x
Learning work tasks, technologies, and procedures					x
Demonstrating interpersonal adaptability						x
Demonstrating cultural adaptability						x
Demonstrating physically oriented adaptability							x
Dutch Adaptability Dimensions And Performance Test (D-ADAPT): Work ADAPT (2018) AND Dutch Adaptability Dimensions And Performance Test (D-ADAPT): self-ADAPT (2018)
Handling crisis situations	x
Solving difficult problems			x
Culturally demanding situations						x
Physically demanding circumstances							x
Handling work stress		x
Interpersonal interactions						x
An adaptive expertise Likert-scale (2001)
Multiple perspectives						x
Metacognition													x
Goals and belief														x
Epistemology									x
Job Adaptability Inventory (JAI) (2002)
Handling emergencies or crisis situations	x
Handling work stress		x
Solving problems creatively			x
Dealing with uncertain and unpredictable work situations				x
Learning work tasks, technologies, and procedures					x
Demonstrating interpersonal adaptability						x
Demonstrating cultural adaptability						x
Demonstrating physically oriented adaptability							x
A new scale (instrument name is not specified) (2012)
Creativity			x
Reactivity in the face of emergencies or unexpected cirumstances				x
Interpersonal adaptability						x
Training and learning effort					x
Managing work stress		x
Adaptive Expertise Inventory (2015)
Domain specific skills											x
Innovative skills										x
Individual measure of AP (2015)
Problem solving oriented factor (3 dimensions of Pulakos)			x
Learning work tasks factor (1 dimension of Pulakos)					x
Fleadapt scale (2015)
Interpersonal adaptability						x
Service offering adaptability											x
Political adaptability											x
Social aspects of adaptability						x
Physical aspects of adaptability							x
Group adaptability						x
Organization adaptability						x
Measure adopted from previous studies (2017)
Solving problems creatively			x
Dealing with uncertain or unpredictable work situations				x
Learning new tasks, technologies and procedures					x
Handling work stress		x
Revised Adaptive Expertise Survey (2018)
Domain Agility											x
Self-Assessed Innovative Practice										x
Orientation to Innovation										x
Individual Work Performance Questionnaire (2020)
Task performance			x			x
Contextual performance						x
Counterproductive work behavior											x
The Adaptability Scale (2021)
Cognitive adaptability													x
Behavioral adaptability			x	x
Affective adaptability														x
Spanish adaptation of Charbonnier-Voirin and Roussel’s (2012) scale for measuring adaptive performance (2022)
Managing Work Stress		x
Training Effort					x
Interpersonal Adaptability						x
Reactivity in the Face of Emergencies	x
Creativity			x
Design scenarios (2006)
Question 1 to examine efficiency or ability to devise an appropriate response											x
Question 2 to examine innovation or ability to consider important facets of a problem										x
Question 3 to examine confidence / cautiousness														x
Model for assessing teacher’s AE (2016)
Flexibility												x
Deeper level understanding													x
Deliberate practice											x
Acquiring / creating teacher profiles on adaptive teaching expertise (2021)
Epistemic Orientation									x
(Knowledge of) Epistemic tools: language, dialog, argumentation									x
Collegial Verbalisation (2018)
X (open ended verbalisations)
